# Supplementary material for: Chemical Profiling of Gmelina philippensis Cham. Leaf Extract and Its Antioxidant and Anti-Cholinesterase Properties
Source: Plants (Basel). 2025 Nov 16;14(22):3494. doi: 10.3390/plants14223494 (PMC12656140; doi:10.3390/plants14223494)
Supplement: Supplementary file 1 [file plants-14-03494-s001.zip]

Archive with 1 entries (1 files):
- plants-3915063-supplementary.pdf
